# Supplementary material for: Genetic diversity and demographic history of the largest remaining migratory population of brindled wildebeest (Connochaetes taurinus taurinus) in southern Africa
Source: PLoS One. 2025 Apr 24;20(4):e0310580. doi: 10.1371/journal.pone.0310580 (PMC12021205; doi:10.1371/journal.pone.0310580)
Supplement: S1 File — Table containing information for all wildebeest with RAD-seq data, including sample collection date, latitude, longitude, age, and sex. (XLSX) [file pone.0310580.s007.xlsx]

## Sheet: Sheet1
sample_id	collection_date	latitude	longitude	age	sex
WB1	2012-05-28	-14.6225	22.5527	adult	female
WB2	2012-05-30	-14.4487	22.2539	adult	female
WB3	2012-05-30	-14.3324	22.2383	adult	female
WB4	2012-05-29	-14.6187	22.6442	adult	female
WB5	2012-05-29	-14.2908	22.4626	adult	female
WB6	2012-05-29	-14.3201	22.2463	adult	female
WB7	2012-05-30	-14.3307	22.2379	old_adult	female
WB8	2012-05-28	-14.6607	22.6509	adult	female
WB9	2012-05-30	-14.7303	22.6146	adult	female
WB10	2012-05-29	-14.6904	22.5857	adult	female
WB11	2012-05-28	-14.6975	22.5922	adult	female
WB12	2012-05-30	-14.7263	22.6255	adult	female
WB13	2012-05-29	-14.6993	22.6511	adult	female
WB14	2012-05-30	-14.4541	22.2489	adult	female
WB15	2012-05-28	-14.6275	22.5515	adult	female
WB17	2012-05-30	-14.3309	22.2504	adult	female
WB18	2012-05-30	-14.7271	22.6224	adult	female
WB19	2012-05-29	-14.2586	22.4617	adult	female
WB20	2012-05-29	-14.7012	22.6547	young_adult	female
WB21	2012-05-29	-14.6181	22.5547	young_adult	female
WB22	2012-05-30	-14.3295	22.2472	adult	female
WB23	2012-05-29	-14.265	22.4582	adult	female
WB24	2012-05-30	-14.7266	22.604	adult	female
WB25	2012-05-28	-14.6581	22.737	adult	female
WB26	2012-05-29	-14.3295	22.5745	adult	female
WB27	2012-05-28	-14.618	22.5486	adult	female
WB28	2012-05-28	-14.6477	22.7363	adult	female
WB29	2012-05-29	-14.264	22.4439	adult	female
WB32	2012-05-28	-14.607	22.6479	adult	female
WB33	2012-05-28	-14.6154	22.6726	adult	female
WB34	2012-05-28	-14.6489	22.7301	adult	female
WB35	2012-05-28	-14.6306	22.6482	adult	female
WB36	2012-05-28	-14.658	22.7151	young_adult	female
WB37	2012-05-28	-14.617	22.5455	adult	female
WB38	2012-05-30	-14.4464	22.2477	adult	female
WB39	2012-05-29	-14.2705	22.417	adult	female
WB40	2012-05-29	not collected	not collected	adult	female
WB41	2012-05-28	-14.6516	22.6266	adult	female
WB43	2012-05-29	-14.6171	22.5481	adult	female
WB44	2012-05-28	-14.6228	22.5453	adult	female
WB45	2012-05-30	-14.4618	22.2499	adult	female
WB46	2012-05-29	-14.3003	22.4727	adult	female
WB47	2012-05-28	-14.6568	22.6289	adult	female
WB48	2012-05-30	-14.6684	22.6008	adult	female
WB49	2012-05-29	-14.2963	22.4774	adult	female
WB50	2012-05-28	-14.658	22.6628	adult	female
WB51	2012-05-28	-14.658	22.6505	adult	female
WB72	2013-11-15	-14.6404	22.5648	adult	female
WB75	2013-11-15	-14.5562	22.6083	adult	female
WB78	2013-11-16	-14.6862	22.6747	adult	female
WB81	2014-10-28	-14.6897	22.6562	adult	female
WB83	2014-10-28	-14.7728	22.7138	adult	female
WB84	2014-10-28	-14.765	22.732	adult	female
WB12000	2011-12-12	-14.7639	22.6203	juvenile	unknown
WB12025	2012-05-18	not collected	not collected	adult	female
WB12049	2012-06-28	-14.7171	22.6944	adult	female
WB12050	2012-06-29	-14.7788	22.6712	adult	male
WB12051	2012-06-30	-14.7197	22.671	adult	female
WB12053	2012-07-05	-14.6593	22.6025	old_adult	male
WB12059	2012-07-10	not collected	not collected	adult	male
WB12061	2012-07-10	not collected	not collected	adult	male
WB12113	2012-12-10	-14.69	22.5859	adult	unknown
WB12116	2012-12-25	-14.6648	22.5715	adult	unknown
WB13001	2013-01-01	-14.6872	22.6504	adult	female
WB13003	2013-01-06	-14.6957	22.5897	sub_adult	unknown
WB13011	2013-01-30	-14.6958	22.6008	adult	male
WB13015	2013-02-24	-14.6657	22.5813	adult	unknown
WB13016	2013-02-25	-14.7135	22.6041	adult	unknown
WB13017	2013-02-28	-14.6789	22.6011	adult	female
WB14011	2014-05-13	14.6623	22.6397	juvenile	unknown
WB14019	2014-05-29	-14.6339	22.6053	adult	male
WB14025	2014-08-25	-14.5448	22.7033	adult	female
WB14105	2014-10-27	-14.6093	22.5866	adult	male
WB14106	2014-10-22	not collected	not collected	unknown	unknown
WB14075	2014-07-02	not collected	not collected	unknown	unknown
